# Supplementary material for: Delving into defence: identifying the Pseudomonas protegens Pf-5 gene suite involved in defence against secreted products of fungal, oomycete and bacterial rhizosphere competitors
Source: Microb Genom. 2021 Nov 17;7(11):000671. doi: 10.1099/mgen.0.000671 (PMC8743541; doi:10.1099/mgen.0.000671)
Supplement: Supplementary material 2 [file mgen-7-0671-s002.xlsx]

## Sheet: Table S2
Table S2 Genes identified as enriched or depleted in TraDIS output pools relative to the input pool (log2 fold change >2.0, q-score <0.01)
locus tag	gene name/locus tag	function	Role catagory	Fold change in the TraDIS output pools relative to input pool
				PS	FO	GGT	RS	PQ	BS	SB	SG
PFL_5588	rpoC	DNA-directed RNA polymerase, beta' subunit	Cellular processes	-8.01743	-7.93394	-7.83158	-8.01344	-4.65955	-8.0953	-8.22285	-8.032
PFL_0838	glmM	phosphoglucosamine mutase	Cell envelope	-7.52441	-7.44016	-7.33782	-7.52035	-7.69126	-7.60089	-7.72839	-7.53856
PFL_4759	tolA	TolA protein	Cell envelope	-7.25018	-7.16597	-7.06389	-7.24609	-7.4168	-7.32663	-7.45396	-7.26432
PFL_1184	yaeT	outer membrane protein assembly complex, YaeT protein	Cell envelope	-7.17385	-7.08973	-6.98732	-7.16987	-7.34056	-7.24997	-7.37739	-7.18795
PFL_5786	tkt	transketolase	Energy metabolism	-7.17262	-7.08843	-6.98643	-7.16853	-7.33918	-7.24907	-7.37634	-7.18676
PFL_5965	PFL_5965	ubiquinone biosynthesis hydroxylase, UbiH/UbiF/VisC/COQ6 family protein	Energy metabolism	-7.13335	-7.04921	-6.9469	-7.12935	-7.3	-7.20949	-7.33686	-7.14744
PFL_5321	ileS	isoleucine--tRNA ligase	Protein synthesis	-5.50609	-7.77097	-7.66867	-7.85071	-3.8227	-7.93219	-8.05972	-7.86919
PFL_1818	PFL_1818	electron-transferring-flavoprotein dehydrogenase	Energy metabolism	-7.28761	-7.20339	-7.10123	-7.28354	-7.45429	-5.10126	-7.49139	-7.30175
PFL_0827	dnaK	chaperone protein DnaK	Cellular processes	-7.21324	-7.12914	-7.02664	-7.20928	-7.38	-5.01559	-7.41681	-7.22734
PFL_4940	guaB	inosine-5'-monophosphate dehydrogenase	Purines pyrimidines nucleosides and nucleotides	-6.91328	-6.82936	-6.72689	-6.90937	-7.07985	-6.98919	-7.11652	-6.92735
PFL_4950	engA	ribosome-associated GTPase EngA	Unknown function	-6.91274	-6.82869	-6.7265	-6.90874	-7.0792	-6.98877	-7.11601	-6.92681
PFL_1904	dnaX	DNA polymerase III, gamma and tau subunit	Cellular processes	-7.61406	-7.52993	-3.45548	-7.60998	-7.78094	-5.41467	-7.81838	-7.62831
PFL_4939	guaA	GMP synthase	Purines pyrimidines nucleosides and nucleotides	-6.81567	-6.73212	-6.62911	-6.81195	-6.98237	-6.89131	-7.01878	-6.82975
PFL_1718	sucA	2-oxoglutarate dehydrogenase, E1 component	Energy metabolism	-7.25017	-7.16597	-7.06389	-7.24609	-7.4168	-7.32663	-7.45396	-3.57915
PFL_0844	infB	translation initiation factor IF-2	Protein synthesis	-7.6133	-7.52934	-7.42717	-7.60923	-7.7802	-4.02487	-7.81786	-4.47206
PFL_5439	leuS	leucine--tRNA ligase	Protein synthesis	-7.6133	-7.52934	-4.00578	-7.60923	-7.7802	-7.69041	-7.81786	-3.56108
PFL_5436	lnt	apolipoprotein N-acyltransferase	Cell envelope	-7.1753	-7.0915	-4.47106	-7.17154	-7.34228	-7.25109	-7.37876	-4.87215
PFL_0545	parE	DNA topoisomerase IV, B subunit	Cellular processes	-6.81432	-6.73037	-6.62813	-6.81036	-6.98073	-6.89024	-4.01463	-6.82838
PFL_5323	mviN	integral membrane protein MviN	Cell envelope	-7.35905	-7.27483	-7.17268	-7.35496	-3.56609	-3.77631	-7.56295	-7.3732
PFL_5967	ubiH	2-polyprenyl-6-methoxyphenol 4-hydroxylase	Biosynthesis of cofactors prosthetic groups and carriers	-6.65247	-6.56864	-6.46646	-6.64854	-6.81874	-6.72829	-6.8554	-4.34929
PFL_1063	valS	valine--tRNA ligase	Protein synthesis	-8.06244	-3.50646	-5.3462	-8.05841	-8.2296	-8.13978	-5.22698	-4.37313
PFL_6214	glmU	UDP-N-acetylglucosamine diphosphorylase/glucosamine-1-phosphate N-acetyltransferase	Cell envelope	-7.04905	-6.96494	-2.91069	-7.04505	-7.21563	-7.12517	-7.25248	-4.75028
PFL_4309	cmk	cytidylate kinase	Purines pyrimidines nucleosides and nucleotides	-7.13241	-	-6.94622	-7.12832	-7.29894	-7.2088	-7.33606	-7.14653
PFL_1192	accA	acetyl-CoA carboxylase, carboxyl transferase, alpha subunit	Fatty acid and phospholipid metabolism	-6.70947	-6.62592	-	-6.70571	-6.87601	-6.78512	-6.91247	-6.72354
PFL_2116	pheT	phenylalanyl-tRNA synthetase, beta subunit	Protein synthesis	-5.40872	-7.64273	-5.0172	-5.37507	-3.93347	-7.80371	-3.11172	-7.74114
PFL_0425	ubiB	2-polyprenylphenol 6-hydroxylase	Biosynthesis of cofactors prosthetic groups and carriers	-7.04905	-6.96494	-6.86269	-3.35826	-2.90444	-7.12517	-7.25248	-2.66731
PFL_6212	glmS	glutamine-fructose-6-phosphate transaminase, isomerizing	Cell envelope	-8.26213	-8.17833	-3.71108	-2.70165	-3.8508	-3.59397	-4.57896	-8.27659
PFL_5087	trpS	tryptophan--tRNA ligase	Protein synthesis	-2.9078	-7.44121	-7.33855	-3.13435	-2.6609	-7.60162	-4.20723	-3.16057
PFL_5646	PFL_5646	organic solvent tolerance protein	Cell envelope	-3.39972	-2.79228	-7.81075	-3.37031	-5.968	-4.04694	-5.16372	-2.40821
PFL_1683	ccmD	heme exporter protein CcmD	Energy metabolism	-3.9114	-2.85769	-3.49567	-4.90038	-3.23428	-3.1328	-8.26819	-2.7318
PFL_4182	dsbD	thiol:disulfide interchange protein DsbD	Protein fate	-2.21681	-3.23391	-7.85678	-2.80913	-8.21126	-2.02355	-2.61653	-3.19888
PFL_6226	gidA	tRNA uridine 5-carboxymethylaminomethyl modification enzyme GidA	Cellular processes	-2.29702	-4.12154	-2.62012	-3.03277	-7.62828	-2.08357	-7.6652	-2.10811
PFL_0517	PFL_0517	conserved hypothetical protein	Unknown function	-7.58384	-5.10339	-4.01583	-3.52804	-2.92192	-	-	-7.59815
PFL_6279	PFL_6279	Hypothetical protein	Hypothetical proteins	-3.41481	-5.03349	-3.05607	-4.24791	-3.4806	-3.38612	-3.02783	-4.23565
PFL_1682	ccmC	heme exporter protein CcmC	Energy metabolism	-7.25159	-	-	-	-7.4184	-2.77346	-7.45519	-4.94855
PFL_0831	carB	carbamoyl-phosphate synthase, large subunit	Purines pyrimidines nucleosides and nucleotides	-2.07316	-2.64682	-2.98074	-3.37679	-5.87841	-4.45593	-4.41558	-3.72724
PFL_0830	carA	carbamoyl-phosphate synthase, small subunit	Purines pyrimidines nucleosides and nucleotides	-2.1527	-3.71633	-	-2.02152	-6.23197	-4.70313	-5.45453	-5.13927
PFL_0004	gyrB	DNA gyrase, B subunit	Cellular processes	-5.70086	-4.68223	-4.47641	-2.85749	-2.09217	-3.10749	-3.97636	-
PFL_1873	PFL_1873	conserved hypothetical protein	Hypothetical proteins	-2.42971	-3.23923	-	-2.43438	-7.6612	-2.1064	-	-7.50831
PFL_1666	fleN	flagellar synthesis regulator FleN	Motility	-4.90502	-	-1.97296	-1.79811	-4.86388	-3.95649	-3.38605	-2.10862
PFL_5980	ubiD	3-octaprenyl-4-hydroxybenzoate carboxy-lyase	Biosynthesis of cofactors prosthetic groups and carriers	-2.42922	-7.84395	-2.40736	-	-3.12246	-	-3.05853	-3.84876
PFL_5834	pyrC	dihydroorotase, multifunctional complex type	Purines pyrimidines nucleosides and nucleotides	-1.89276	-	-3.7663	-3.33137	-4.18979	-1.6885	-3.60372	-3.87463
PFL_5833	pyrB	aspartate carbamoyltransferase	Purines pyrimidines nucleosides and nucleotides	-	-	-	-2.77383	-7.92482	-	-3.09103	-7.77153
PFL_3232	PFL_3232	oxidoreductase, zinc-binding dehydrogenase family	Energy metabolism	-2.3442	-	-	-	-7.12635	-4.76197	-7.16312	-
PFL_5434	ybeY	translation metalloprotein YbeY	Unknown function	-3.16517	-4.76955	-3.70867	-2.52928	-3.854	-2.9675	-	-
PFL_1942	topA_1	DNA topoisomerase I	Cellular processes	-1.99833	-	-5.21751	-	-3.88482	-2.99654	-2.8655	-3.87433
PFL_6229	trmE	tRNA modification GTPase TrmE	Protein synthesis	-2.75846	-	-2.42649	-2.13893	-4.675	-1.81947	-5.02872	-1.91618
PFL_6056	pyrE	orotate phosphoribosyltransferase	Purines pyrimidines nucleosides and nucleotides	-	-	-3.66531	-2.77004	-2.41503	-	-7.45676	-4.10956
PFL_1687	cycL	cytochrome c-type biogenesis protein CycL	Energy metabolism	-3.96839	-	-2.86789	-2.51377	-3.41955	-2.2276	-1.94685	-2.53859
PFL_5079	petB	ubiquinol-cytochrome c reductase, cytochrome b	Energy metabolism	-3.18287	-1.91348	-2.83652	-3.69144	-3.82987	-1.03539	-2.38538	-
PFL_1686	dsbE	thiol:disulfide interchange protein DsbE	Protein fate	-	-	-4.16086	-	-7.03081	-	-7.06758	-
PFL_5080	petA	ubiquinol-cytochrome c reductase, iron-sulfur subunit	Energy metabolism	-2.67878	-	-3.51754	-2.67516	-5.44088	-	-2.65788	-1.18564
PFL_1915	PFL_1915	copper-exporting ATPase	Transport and binding proteins	-2.37321	-1.39198	-2.73874	-2.45925	-3.73408	-1.28643	-2.2617	-1.16382
PFL_0420	tatC	twin arginine-targeting protein translocase TatC	Protein fate	-2.11106	-	-4.41197	-	-5.07954	-	-2.55058	-2.78285
PFL_4973	yajC	preprotein translocase, YajC subunit	Protein fate	-2.58151	-	-3.12371	-2.53876	-	-2.6634	-2.53184	-2.03642
PFL_1950	psrA	transcriptional regulator PsrA	Regulatory functions	-1.73473	-1.92459	-1.18258	-1.71984	-1.97546	-2.31527	-1.7146	-2.2979
PFL_1685	ccmF	cytochrome c-type biogenesis protein CcmF	Energy metabolism	-4.40227	-	-	-2.39457	-4.05651	-	-3.64893	-
PFL_0387	thiI	thiamine biosynthesis/tRNA modification protein ThiI	Biosynthesis of cofactors prosthetic groups and carriers	-1.60607	-2.80197	-1.96957	-1.94665	-1.96066	-	-2.22464	-1.94869
PFL_6052	coaBC	phosphopantothenoylcysteine decarboxylase/phosphopantothenate--cysteine ligase	Biosynthesis of cofactors prosthetic groups and carriers	-	-	-	-2.99766	-4.67613	-	-3.90924	-2.63952
PFL_5631	rpe	ribulose-phosphate 3-epimerase		-	-3.27051	-	-	-2.79026	-3.02782	-2.14651	-2.05014
PFL_5276	folK_1	2-amino-4-hydroxy-6-hydroxymethyldihydropteridine diphosphokinase	Biosynthesis of cofactors prosthetic groups and carriers	-	-6.92137	-	-3.2517	-2.94996	-	-	-
PFL_5078	PFL_5078	putative ubiquinol-cytochrome c reductase, cytochrome c1	Energy metabolism	-1.76746	-	-2.52889	-2.38792	-3.44824	-	-2.61578	-
PFL_1196	eno	phosphopyruvate hydratase	Energy metabolism	-2.17116	-	-	-	-4.30541	-2.4473	-3.40903	-
PFL_3900	nuoE	NADH-quinone oxidoreductase, E subunit	Energy metabolism	-2.16448	-	-2.1906	-2.20209	-2.25469	-1.80466	-	-1.68461
PFL_5444	PFL_5444	LD-carboxypeptidase family protein	Cell envelope	-3.68802	-	-3.69072	-	-	-	-2.34944	-2.21717
PFL_4844	metG	methionine--tRNA ligase	Protein synthesis	-	-4.32021	-1.40838	-	-1.32856	-1.50328	-1.89562	-1.28172
PFL_1913	PFL_1913	putative membrane protein	Cell envelope	-2.53604	-	-1.89699	-2.28896	-2.67754	-	-2.2931	-
PFL_0666	purH	phosphoribosylaminoimidazolecarboxamide formyltransferase/IMP cyclohydrolase	Purines pyrimidines nucleosides and nucleotides	-2.73009	-1.16078	-1.93909	-1.08125	-1.57619	-1.46306	-1.74069	-
PFL_0836	ftsH	ATP-dependent metalloprotease FtsH	Cellular processes	-1.87267	-	-1.93749	-1.02044	-2.7836	-1.45556	-1.42474	-1.02367
PFL_1681	ccmB	heme exporter protein CcmB	Energy metabolism	-1.92002	-4.27403	-3.15806	-	-	-	-	-2.02104
PFL_3906	nuoK	NADH-quinone oxidoreductase, K subunit	Energy metabolism	-2.73359	-2.87945	-	-	-2.6086	-	-3.13981	-
PFL_0927	murA	UDP-N-acetylglucosamine 1-carboxyvinyltransferase	Cell envelope	-1.83891	-6.20238	-	-	-	-	-1.67174	-1.44331
PFL_6210	PFL_6210	conserved hypothetical protein	Hypothetical proteins	-	-	-	-	-	-3.53281	-7.29516	-
PFL_1313	pitA_1	low-affinity inorganic phosphate transporter	Transport and binding proteins	-	-2.98234	-	-	-2.00912	-2.6661	-3.01075	-
PFL_3908	nuoM	NADH-quinone oxidoreductase, M subunit	Energy metabolism	-1.65739	-	-2.17596	-2.13873	-2.95681	-1.58703	-	-
PFL_3901	nuoF	NADH-quinone oxidoreductase, F subunit	Energy metabolism	-1.07731	-1.64573	-2.6313	-1.74591	-1.92715	-	-1.2783	-
PFL_0885	PFL_0885	DNA-binding response regulator, Fis family	Regulatory functions	-2.9325	-	-	-	-2.59723	-	-4.66307	-
PFL_0084	PFL_0084	cytochrome c4	Energy metabolism	-1.57006	-1.09517	-1.80637	-1.38909	-2.44538	-	-1.80661	-
PFL_2868	PFL_2868	transcriptional regulator, GntR family/aminotransferase, classes I and II	Regulatory functions	-1.64672	-	-1.79549	-1.38274	-2.49081	-	-2.3247	-
PFL_0915	rpoN	RNA polymerase sigma-54 factor	Transcription	-2.92664	-	-2.32363	-2.34329	-2.03835	-	-	-
PFL_4484	PFL_4484	anti-sigma-28 factor, FlgM	Cellular processes	-1.97259	-1.86381	-2.00379	-	-1.52067	-2.12442	-	-
PFL_0526	PFL_0526	O-antigen polymerase family protein/toluene tolerance protein	Cell envelope	-	-	-3.07584	-	-3.01206	-	-3.17893	-
PFL_5452	mrdA_2	penicillin-binding protein 2	Cell envelope	-	-3.09279	-	-	-	-	-3.61403	-2.35048
PFL_6063	spoT	guanosine-3',5'-bis(diphosphate) 3'-diphosphatase	Cellular processes	-3.22951	-	-3.12155	-2.62032	-	-	-	-
PFL_4951	yfgL	outer membrane assembly lipoprotein YfgL	Cell envelope	-	-2.00095	-1.73401	-	-1.53205	-1.82522	-1.77984	-
PFL_5102	PFL_5102	putative glycosyltransferase	Cell envelope	-1.58351	-2.26685	-	-1.39595	-1.55463	-	-2.04495	-
PFL_6031	rep	ATP-dependent DNA helicase Rep	Cellular processes	-4.83278	-	-	-3.983	-	-	-	-
PFL_0623	PFL_0623	conserved hypothetical protein	Hypothetical proteins	-	-2.07172	-1.13029	-2.7756	-1.00397	-	-	-1.31882
PFL_6276	PFL_6276	Hypothetical protein	Hypothetical proteins	-1.39392	-	-1.14875	-2.03447	-1.30837	-	-1.06429	-1.14557
PFL_5058	ftsQ	putative cell division protein FtsQ	Cell division	-3.31674	-	-2.7883	-1.90636	-	-	-	-
PFL_5134	mqo_2	malate:quinone-oxidoreductase	Energy metabolism	-1.59605	-	-3.66398	-	-2.29022	-	-	-
PFL_0818	pdhR	pyruvate dehydrogenase complex repressor	Regulatory functions	-3.28233	-	-1.1508	-1.09732	-	-	-1.83123	-
PFL_4448	cysM	cysteine synthase B	Amino acid biosynthesis	-1.84517	-	-	-	-2.10767	-	-3.34489	-
PFL_0926	ttg2F	toluene tolerance protein Ttg2F	Transcription	-	-4.83793	-	-	-2.44732	-	-	-
PFL_1215	PFL_1215	putative phage protein, gp38 family	Hypothetical proteins	-2.00753	-	-	-1.73538	-	-	-1.78543	-1.55477
PFL_1570	PFL_1570	conserved hypothetical protein	Hypothetical proteins	-	-7.04952	-	-	-	-	-	-
PFL_6290	prrF1		Unknown function	-	-	-	-1.75997	-2.72858	-	-	-2.28988
PFL_3985	lon_1	endopeptidase La	Protein fate	-1.16251	-	-1.29623	-	-2.49081	-	-1.66317	-
PFL_1261	dcd	dCTP deaminase	Purines pyrimidines nucleosides and nucleotides	-	-	-	-	-	-4.02745	-	-2.09714
PFL_5517	thiL	thiamine-phosphate kinase	Biosynthesis of cofactors prosthetic groups and carriers	-	-	-3.7376	-	-2.3612	-	-	-
PFL_0085	dsbA	thiol:disulfide interchange protein DsbA	Protein fate	-2.05892	-	-1.26227	-	-1.40387	-	-1.28817	-
PFL_1919	ccoQ_1	cytochrome c oxidase, cbb3-type, CcoQ subunit	Energy metabolism	-	-	-	-	-3.15205	-	-2.71813	-
PFL_3563	gacA	response regulator GacA	Regulatory functions	-6.16857	3.37945	-	-	-3.05203	-	-	-
PFL_2834	ccoN_3	cytochrome c oxidase, cbb3-type, subunit I	Energy metabolism	-1.50721	-	-	-	-2.55071	-	-1.73797	-
PFL_0509	aceE_2	pyruvate dehydrogenase (acetyl-transferring), homodimeric type	Energy metabolism	-3.04934	-	-2.52243	-	-	-	-	-
PFL_5070	mraZ	MraZ protein	Unknown function	-2.02124	-	-	-	-	-	-1.81419	-1.61704
PFL_1973	PFL_1973	putative anti-anti-sigma factor	Regulatory functions	-3.02613	-	-	-	-	-	-	-2.39677
PFL_1958	sthA	soluble pyridine nucleotide transhydrogenase	Energy metabolism	-	-	-	-	-3.57288	-	-1.82779	-
PFL_1988	PFL_1988	conserved hypothetical protein	Hypothetical proteins	-	-	-	-2.16144	-3.16741	-	-	-
PFL_2795	pltI	putative membrane fusion protein	Transport and binding proteins	-2.50943	-	-	-	-1.34544	-	-1.41445	-
PFL_0667	fis	DNA-binding protein Fis	Transcription	-	-	-	-	-2.21166	-2.99638	-	-
PFL_4870	glpD	glycerol-3-phosphate dehydrogenase	Energy metabolism	-2.77742	-	-	-	-2.39506	-	-	-
PFL_1189	lpxB	lipid-A-disaccharide synthase	Cell envelope	-1.98492	-3.1373	-	-	-	-	-	-
PFL_1949	lexA	LexA repressor	Regulatory functions	-	-	-	-	-2.36653	-	-2.71861	-
PFL_3795	PFL_3795	pseudogene	Unknown function	-	-	-	-	-1.43478	-1.54774	-	-2.04663
PFL_0371	gpmI	2,3-bisphosphoglycerate-independent phosphoglycerate mutase	Energy metabolism	-	-	-	-	-2.10957	-	-2.81493	-
PFL_1193	tilS	tRNA(Ile)-lysidine synthetase	Protein synthesis	-	-	-3.27975	-1.64014	-	-	-	-
PFL_0508	aceF	pyruvate dehydrogenase complex dihydrolipoamide acetyltransferase, long form	Energy metabolism	-2.36572	-	-2.45867	-	-	-	-	-
PFL_5274	cbrB	two-component response regulator CbrB	Regulatory functions	-1.62934	-	-2.07858	-	-1.10492	-	-	-
PFL_5785	epd	D-erythrose-4-phosphate dehydrogenase	Energy metabolism	-	-	-	-2.88367	-	-	-1.89208	-
PFL_1554	PFL_1554	conserved hypothetical protein	Hypothetical proteins	-1.0693	-2.16258	-	-	-1.3448	-	-	-
PFL_3904	nuoI	NADH-quinone oxidoreductase, I subunit	Energy metabolism	-	-	-	-2.27775	-2.25466	-	-	-
PFL_2117	ihfA	integration host factor, alpha subunit	Transcription	-	-	-	-1.83844	-2.63123	-	-	-
PFL_4959	iscX	FeS assembly protein IscX	Unknown function	-	-4.22952	-	-	-	-	-	-
PFL_5168	ychF	GTP-binding protein YchF	Unknown function	-	-2.58953	-	-	-	-1.63124	-	-
PFL_0913	ptsN	PTS IIA-like nitrogen-regulatory protein PtsN	Regulatory functions	-1.83925	-	-	-	-2.34287	-	-	-
PFL_0901	PFL_0901	conserved hypothetical protein	Hypothetical proteins	-	-	-	-	-2.73113	-	-1.40764	-
PFL_6289	rsmX		Regulatory functions	-	-2.29363	-	-	-	-	-	-1.77918
PFL_3405	PFL_3405	conserved hypothetical protein	Hypothetical proteins	-	-	-	-	-	-	-2.45289	-1.47935
PFL_5449	PFL_5449	lipoprotein, RlpA family	Cell envelope	-2.51985	-	-	-	-1.38582	-	-	-
PFL_0268	lpdA_2	dihydrolipoyl dehydrogenase	Energy metabolism	-2.04731	-	-	-	-1.72231	-	-	-
PFL_4016	PFL_4016	peptidase propeptide and YpeB domain protein	Unknown function	-	-	-	-	-3.4007	-	-	-
PFL_4504	rsmA	translational regulator RsmA	Regulatory functions	-	-3.03367	-	-	-	-	-	-
PFL_3905	nuoJ	NADH-quinone oxidoreductase, J subunit	Energy metabolism	-	-	-2.99696	-	-	-	-	-
PFL_4953	hisS	histidine--tRNA ligase	Protein synthesis	-	-2.88379	-	-	-	-	-	-
PFL_1071	rnc	ribonuclease III	Transcription	-	-	-	-	-	-	-	-2.79556
PFL_5159	prfA	peptide chain release factor 1	Protein synthesis	-	-	-	-	-	-	-	-2.58793
PFL_3228	PFL_3228	conserved hypothetical protein	Hypothetical proteins	-	-	-	-	-	-	-	-2.31309
PFL_0832	greA	transcription elongation factor GreA	Transcription	-	-	-	-2.30173	-	-	-	-
PFL_1207	rpoS	RNA polymerase sigma factor RpoS	Cellular processes	-	-	-	-	-2.25727	-	-	-
PFL_2012	PFL_2012	conserved hypothetical protein	Hypothetical proteins	-	-	-	-	-	-2.24377	-	-
PFL_0127	PFL_0127	RNA polymerase sigma-70 factor, ECF family	Transcription	-	-	-	-	-	-	-	-2.12782
PFL_0025	PFL_0025	Sua5/YciO/YrdC/YwlC family protein	Protein synthesis	-	-	-	-	-	-	-	-2.12101
PFL_6061	gmk	guanylate kinase	Purines pyrimidines nucleosides and nucleotides	-2.08435	-	-	-	-	-	-	-
PFL_1449	mucA	sigma factor AlgU negative regulatory protein MucA	Regulatory functions	-	-	-	-	-2.03134	-	-	-
PFL_5280	pgi	glucose-6-phosphate isomerase	Energy metabolism	-	-	-	-	-2.21976	1.33677	-	-
PFL_3399	galU	UTP--glucose-1-phosphate uridylyltransferase	Cell envelope	-	-	-	-1.6337	-2.36537	3.35634	-	-
PFL_5278	panC	pantoate--beta-alanine ligase	Biosynthesis of cofactors prosthetic groups and carriers	-2.38062	-	-	-	-	-	1.45948	1.15302
PFL_0438	PFL_0438	sporulation and cell division repeat protein	Cell division	-	2.00242	-	-	-	-	-	-
PFL_3041	PFL_3041	conserved hypothetical protein	Hypothetical proteins	-	2.00973	-	-	-	-	-	-
PFL_5362	PFL_5362	conserved hypothetical protein	Hypothetical proteins	-	-	-	-	-	-	-	2.0493
PFL_4770	PFL_4770	cold-shock DNA-binding domain protein	Cellular processes	-	2.05352	-	-	-	-	-	-
PFL_2380	PFL_2380	conserved hypothetical protein	Hypothetical proteins	-	-	-	2.11021	-	-	-	-
PFL_5069	mraW	S-adenosyl-methyltransferase MraW	Cell envelope	-	2.16727	-	-	-	-	-	-
PFL_5814	mdcH	malonate decarboxylase, epsilon subunit	Fatty acid and phospholipid metabolism	-	2.25586	-	-	-	-	-	-
PFL_5367	PFL_5367	conserved hypothetical protein	Hypothetical proteins	-	2.73194	-	-	-	-	-	-
PFL_2131	PFL_2131	conserved hypothetical protein	Hypothetical proteins	-	-	-	-	-	-	2.7708	-
PFL_2244	PFL_2244	N-formylglutamate amidohydrolase family protein	Unknown function	-	2.85976	-	-	-	-	-	-
PFL_0550	PFL_0550	HAMP domain protein	Unknown function	-	2.04911	-	1.01058	-	-	-	-
PFL_5029	PFL_5029	DNA-binding protein	Regulatory functions	-	3.28768	-	-	-	-	-	-
PFL_5319	fkpB	FKBP-type peptidyl-prolyl cis-trans isomerase FkpB	Protein fate	-	3.33184	-	-	-	-	-	-
PFL_4092	fpvA	TonB-dependent outermembrane ferripyoverdine receptor FpvA	Transport and binding proteins	-	-	-	-	1.21862	-	-	2.48335
PFL_1664	flhA	flagellar biosynthesis protein FlhA	Motility	-	1.19774	-	-	-	2.09273	-	1.28047
PFL_5031	queC	queuosine biosynthesis protein QueC	Unknown function	-	3.54204	-	1.1725	-	-	-	-
PFL_5815	mdcG	holo-ACP synthase, malonate decarboxylase-specific	Energy metabolism	-	2.73057	-	1.0116	-	-	1.02399	-
PFL_1514	PFL_1514	allophanate hydrolase subunit 1	Unknown function	-	3.46577	-	-	-	-	1.31	-
PFL_1513	PFL_1513	LamB/YcsF family protein	Unknown function	-	3.38767	-	-	-	-	1.42507	-
PFL_1614	flgG	flagellar basal-body rod protein FlgG	Motility	-	1.23531	-	-	-	2.10976	-	1.56123
PFL_0357	PFL_0357	Fe(2+) trafficking family protein	Unknown function	-	-	2.28628	1.8525	-	1.75979	-	-
PFL_1648	fliM	flagellar motor switch protein FliM	Motility	-	1.2781	1.09155	-	-	2.19233	-	1.49092
PFL_1639	fliG	flagellar motor switch protein FliG	Motility	-	1.49659	1.26724	-	-	2.38191	-	1.74599
PFL_1652	fliQ	flagellar biosynthetic protein FliQ	Motility	-	1.59089	1.40814	-	-	2.15513	-	1.76069
PFL_6158	accC_1	acetyl-CoA carboxylase, biotin carboxylase subunit	Fatty acid and phospholipid metabolism	-	3.56977	-	1.00214	-	-	1.45283	1.01738
PFL_5899	ptsP	phosphoenolpyruvate-protein phosphotransferase	Regulatory functions	-	4.32736	-	1.81041	-	1.05305	-	-
PFL_0911	ptsH	phosphocarrier protein HPr	Regulatory functions	-	4.3175	-	1.8354	-	-	1.52846	-
PFL_0502	PFL_0502	transcriptional regulator, DeoR family	Regulatory functions	-	3.79947	-	1.02272	1.1325	-	1.95443	-
PFL_4451	gacS	sensor protein GacS	Regulatory functions	-1.92545	4.72414	1.48414	2.12841	-1.56965	-	1.77173	1.34284
PFL_1134	PFL_1134	response regulator domain/methylesterase, CheB family	Regulatory functions	-	1.75408	1.78422	-	-	1.8198	-	2.61225
PFL_1653	fliR	flagellar biosynthetic protein FliR	Motility	-	1.22763	1.4359	-	1.27922	2.41523	-	1.62293
PFL_6057	PFL_6057	putative exodeoxyribonuclease III	Cellular processes	-	3.2366	1.93078	1.75109	-	-	1.09719	-
PFL_1615	flgH	flagellar L-ring protein FlgH	Motility	-	1.40616	1.2504	-	1.37223	2.46815	-	1.87567
PFL_4381	minE	cell division topological specificity factor MinE	Cell division	-	2.76807	-	-	-	-	3.74621	2.27156
PFL_1616	flgI	flagellar P-ring protein FlgI	Motility	-	1.3139	1.29403	1.1001	1.25161	2.23104	-	1.61247
PFL_0519	PFL_0519	glycosyltransferase, group 1 family	Cell envelope	-	3.59896	1.64858	1.07306	-1.40043	1.55132	-	2.49773
PFL_1197	ftsB	cell division protein FtsB	Cell division	-	2.96963	-	2.4451	-	-	3.83962	-
PFL_4479	flgC	flagellar basal-body rod protein FlgC	Motility	-	1.46353	1.34074	1.17741	1.16408	2.49831	-	1.80731
PFL_6121	PFL_6121	thioesterase family protein	Fatty acid and phospholipid metabolism	-	2.51065	1.71519	1.58067	-	1.35788	1.29543	1.21246
PFL_4379	minC	septum site-determining protein MinC	Cell division	-	2.47277	-	1.67061	-	1.17461	2.17651	2.40244
PFL_1515	PFL_1515	allophanate hydrolase subunit 2	Unknown function	-	4.06083	-	1.25168	1.28985	-	1.90884	1.52442
PFL_6157	oadA	oxaloacetate decarboxylase alpha subunit	Energy metabolism	-	4.18264	-	1.3792	1.17918	-	1.85327	1.55665
PFL_4380	minD	septum site-determining protein MinD	Cell division	-	3.02034	-	1.41355	1.25586	-	2.52288	2.12437
PFL_1638	fliF	flagellar M-ring protein FliF	Motility	-	1.78141	1.38173	1.12553	1.26257	2.77099	1.00275	2.0892
PFL_3754	PFL_3754	conserved hypothetical protein	Hypothetical proteins	1.63456	2.08684	1.63651	1.83398	-	1.57398	2.05869	1.3671
PFL_5476	PFL_5476	DedA family protein	Unknown function	-	1.68407	-	1.32882	1.3576	6.66089	-	1.30037
PFL_1421	PFL_1421	conserved hypothetical protein	Hypothetical proteins	2.00288	-	2.47443	2.08728	2.32458	2.32398	-	2.4448
PFL_1650	fliO	flagellar protein FliO	Motility	1.0422	1.9959	1.73797	1.58977	1.66895	2.6307	1.77647	2.31246
